# Supplementary material for: Interactive Effects of Firebreak Construction and Elevation on Species Diversity in Subtropical Montane Shrubby Grasslands
Source: Plants (Basel). 2025 Nov 12;14(22):3456. doi: 10.3390/plants14223456 (PMC12656269; doi:10.3390/plants14223456)
Supplement: Supplementary file 1 [file plants-14-03456-s001.zip]

Archive with 1 entries (1 files):
- plants-3948845-supplementary.pdf
